# Supplementary material for: Snake richness in urban forest fragments from Niterói and surroundings, state of Rio de Janeiro, southeastern Brazil
Source: Biodivers Data J. 2016 Feb 4;(4):e7145. doi: 10.3897/BDJ.4.e7145 (PMC4759410; doi:10.3897/BDJ.4.e7145)
Supplement: Supplementary material 2 — Raw data of occurrence of snakes in areas of the Atlantic Forest, Southeastern Brazil [file biodiversity_data_journal-4-e7145-s002.xlsx]

## Sheet: Citeli et al.
	Serra do Mar (RJ)	Morro São João	Ilha Grande	Serra do Mendanha	Duque de Caxias	Estação Ecológica do Paraíso	Iguaba Grande	Niterói
Atractus serranus	1	0	0	0	0	0	0	0
Atractus trihedrurus	1	0	0	0	0	0	0	0
Atractus zebrinus	1	0	0	0	0	0	0	0
Boa constrictor	1	0	0	1	1	1	1	1
Bothrops bilineata	1	0	0	0	0	0	0	0
Bothrops fonsecai	1	0	0	0	0	0	0	0
Bothrops jararaca	1	0	1	1	1	1	0	1
Bothrops jararacussu	1	0	1	1	1	1	0	1
Chironius bicarinatus	1	0	1	1	1	0	1	1
Chironius exoletus	1	0	1	1	1	0	0	1
Chironius foveatus	0	0	1	0	0	1	0	0
Chironius fuscus	1	0	0	1	1	1	0	0
Chironius laevicollis	1	0	0	1	1	0	0	1
Chironius multiventris	1	0	0	1	0	0	0	0
Clelia plumbea	1	0	1	0	1	0	0	1
Corallus hortulanus	1	0	0	0	1	1	0	1
Dipsas albifrons	1	0	0	0	0	0	0	0
Dipsas alternans	0	1	0	0	0	0	0	0
Dipsas incerta	1	0	0	0	0	0	0	0
Dipsas indica	1	0	0	0	0	0	0	0
Echinantera affinis	1	0	0	1	0	0	0	0
Echinantera amoena	1	0	0	0	0	0	0	0
Echinantera bilineata	1	0	0	0	0	0	0	0
Echinantera cephalostriata	1	0	0	1	1	1	0	0
Echinantera melanostigma	1	0	0	0	0	0	0	0
Echinantera persimilis	1	0	0	0	0	0	0	0
Echinantera undulata	1	0	0	0	1	0	0	0
Elapomorphus lepidus	1	0	0	0	0	0	0	0
Elapomorphus quinquelineatus	1	0	0	1	1	0	0	1
Erythrolamprus aesculapii	1	0	0	1	1	0	0	1
Erythrolamprus miliaris	1	1	1	1	1	1	1	1
Erythrolamprus poecilogyrus	1	0	1	1	1	0	0	1
Erythrolamprus reginae	1	0	0	0	1	1	0	0
Erythrolamprus typhlus	1	0	0	0	0	0	0	0
Helicops carinicaudus	1	0	0	1	1	1	0	1
Imantodes cenchoa	0	0	1	0	0	0	0	0
Lachesis muta	1	0	0	0	0	0	0	0
Leptodeira annulata	0	1	0	1	1	1	0	0
Leptophis ahaetulla	0	0	0	1	1	1	1	1
Liotyphlops wilderi	0	0	0	0	0	0	0	1
Mastigodryas bifossatus	1	0	0	0	1	0	0	1
Micrurus corallinus	1	0	1	1	1	1	0	1
Micrurus decoratus	1	0	0	0	0	0	0	0
Micrurus ibiboboca	1	0	0	0	0	0	1	0
Oxybelis aeneus	1	0	0	0	0	0	1	1
Oxyrhopus clathratus	1	0	1	0	0	0	0	1
Oxyrhopus petolarius	1	0	0	1	1	1	0	1
Philodryas olfersii	1	0	0	1	1	0	1	1
Philodryas patagoniensis	1	0	0	0	1	0	1	1
Pseudoboa serrana	1	0	0	0	0	0	0	0
Pseustes sulphureus	1	0	0	1	1	1	0	1
Sibynomorphus neuwiedi	1	0	1	0	1	0	0	1
Siphlophis compressus	1	0	0	1	1	1	0	0
Siphlophis longicaudatus	1	0	0	0	0	0	0	0
Siphlophis pulcher	1	0	1	0	0	0	0	0
Sordellina punctata	1	0	0	0	0	0	0	0
Spilotes pullatus	1	0	1	1	1	1	0	1
Tantilla sp	0	0	0	0	0	0	1	0
Thamnodynastes hypoconia	1	0	0	0	0	0	0	0
Thamnodynastes strigatus	1	0	0	0	0	0	0	0
Thamnodynastes strigilis	0	0	1	0	0	0	0	0
Thamnodynastes sp	0	0	0	0	1	0	0	0
Thamnodynastes cf. nattereri	1	0	0	1	0	0	0	1
Tomodon dorsatus	1	0	0	0	0	0	0	0
Tropidodryas serra	1	0	0	1	1	0	0	0
Tropidodryas striaticeps	1	0	0	0	0	1	0	0
Tropidophis paucisquamis	1	0	0	0	1	0	0	0
Typhlops brongersmianus	0	0	0	0	0	0	1	1
Uromacerina ricardinii	1	0	0	1	0	0	0	0
Waglerophis merremii	0	0	0	0	1	0	0	0
Xenodon neuwiedii	1	0	1	1	1	1	0	1
Total of species	60	3	16	27	33	19	10	28
