# Supplementary material for: Snake richness in urban forest fragments from Niterói and surroundings, state of Rio de Janeiro, southeastern Brazil
Source: Biodivers Data J. 2016 Feb 4;(4):e7145. doi: 10.3897/BDJ.4.e7145 (PMC4759410; doi:10.3897/BDJ.4.e7145)
Supplement: XML Treatment for Leptophis ahaetulla ahaetulla [file BDJ.4.e7145-treatment8.xml]

<!DOCTYPE tp:taxon-treatment
  PUBLIC "-//TaxonX//DTD Taxonomic Treatment Publishing DTD v0 20100105//EN" "tax-treatment-NSO.dtd">
<tp:taxon-treatment xmlns:tp="http://www.plazi.org/taxpub"><tp:treatment-meta><mixed-citation publication-type="journal"><person-group><name><surname>Citeli</surname><given-names>Nathalie</given-names></name><name><surname>Hamdan</surname><given-names>Breno</given-names></name><name><surname>Guedes</surname><given-names>Thais</given-names></name></person-group><article-title>Snake richness in urban forest fragments from Niterói and surroundings, state of Rio de Janeiro, southeastern Brazil</article-title><source>Biodivers Data J</source><day>04</day><month>2</month><year>2016</year><volume>2016</volume><issue>4</issue><pub-id pub-id-type="doi">10.3897/BDJ.4.e7145</pub-id></mixed-citation></tp:treatment-meta><tp:nomenclature><tp:taxon-name><tp:taxon-name-part taxon-name-part-type="genus">Leptophis</tp:taxon-name-part> <tp:taxon-name-part taxon-name-part-type="species">ahaetulla</tp:taxon-name-part> <tp:taxon-name-part taxon-name-part-type="subspecies">ahaetulla</tp:taxon-name-part></tp:taxon-name><tp:taxon-authority>(Wied, 1824)</tp:taxon-authority></tp:nomenclature><tp:treatment-sec sec-type="Ecological interactions"><title>Ecological interactions</title><sec sec-type="Conservation status"><title>Conservation status</title><p>Least Concern</p></sec></tp:treatment-sec><tp:treatment-sec sec-type="Distribution"><title>Distribution</title><p>Recorded in forested and open areas of the Atlantic Forest. Municipality of Niterói. State of Rio de Janeiro. Brazil</p></tp:treatment-sec><tp:treatment-sec sec-type="Notes"><title>Notes</title><p>It is semi-arboreal, diurnal and feeds on vertebrates (frogs, lizards and birds) (Fig. <xref ref-type="fig" rid="F2023974">11</xref>).</p></tp:treatment-sec><tp:treatment-sec><!--Section generated to contain objects referenced in tp:taxon-treatment.--><fig id="F2023974" position="float" orientation="portrait"><label>Figure 11.</label><caption><p><italic><tp:taxon-name><tp:taxon-name-part taxon-name-part-type="genus">Leptophis</tp:taxon-name-part> <tp:taxon-name-part taxon-name-part-type="species">ahaetulla</tp:taxon-name-part></tp:taxon-name></italic> (Colubridae). Photo: D. Loebmann.</p></caption><graphic xmlns:xlink="http://www.w3.org/1999/xlink" xlink:href="biodiversity_data_journal-4-e7145-g011.jpg" position="float" id="oo_61308.JPG" orientation="portrait" xlink:type="simple"/></fig></tp:treatment-sec></tp:taxon-treatment>
